# Supplementary material for: The spectrum and prognosis of Sjögren's syndrome with membranous nephropathy
Source: Clin Kidney J. 2024 Dec 11;18(2):sfae384. doi: 10.1093/ckj/sfae384 (PMC11806635; doi:10.1093/ckj/sfae384)
Supplement: sfae384_Supplemental_File [file sfae384_supplemental_file.xlsx]

## Sheet: Sheet1
case number	group	A-PLA2R in serum(RU/ml)	PLA2R antigen in kidney
1	1	positive	NA
2	1	positive	NA
3	1	positive	NA
4	1	positive	1
5	0	negative	0
6	1	negative	1
7	1	positive	NA
8	0	negative	0
9	0	negative	0
10	0	negative	0
11	0	negative	0
12	1	negative	1
13	0	negative	0
14	1	175.4	1
15	0	3.22	0
16	1	3.16	1
17	1	3.25	1
18	1	3.87	1
19	1	10.22	1
20	0	1.96	0
21	1	1.94	1
22	0	2.48	0
23	0	1.46	0
24	1	NA	1
25	0	1.74	0
26	1	16.07	1
27	0	1.95	0
28	0	2.89	0
29	0	1.81	0
30	1	651.9	1
31	0	1.94	0
32	0	1.74	0
33	1	17.42	1
34	1	85.77	1
35	1	11.43	1
36	1	<2	1
37	0	<2	0
38	1	<2	1
39	0	<2	0
40	0	<2	0
41	1	6.65	1
42	0	<2	0
43	0	<2	0
44	0	<2	0
45	1	22.45	0
46	1	10.22	1
47	0	2.11	0
48	1	2.94	1
49	0	<2	0
50	1	<2	1
51	1	0	1
52	0	<2	0
53	0	<2	0
54	1	20.11	1
55	1	9.38	1
56	0	<2	0
57	1	3.87	1
58	1	11.25	1
59	1	<2	1
60	0	<2	0
61	0	<2	0
62	0	<2	0
63	0	<2	0
64	0	<2	0
65	1	19.68	1
66	0	<2	0
67	0	<2	0
68	0	<2	0
69	1	<2	1
70	1	<2	1
71	0	<2	0
72	0	<2	0
73	1	204.71	1
74	1	26.68	1
group：0 represents the PLA2R-negative group；1 represents the PLA2R-positive group；The negative or positive results of serum PLA2R antibodies were tested by indirect immunofluorescence assay (Euroimmune); NA: not available.
